# Supplementary material for: The novel prophage lysin Lys1459 exhibits broad-spectrum antibacterial activity via triple-binding domain
Source: Appl Environ Microbiol. 2026 Jun 11;92(7):e01949-25. doi: 10.1128/aem.01949-25 (PMC13390383; doi:10.1128/aem.01949-25)
Supplement: Table S1 — Strains used in this study. [file aem.01949-25-s0007.xls]

## Sheet: Primers
Table S1:List of primers
name	sequence
pEC-1459-F	AGGAGATATACCATGGGATCCATGGTCTCATACATAGATTT
pEC-1459-R	AAAATACAGGTTTTCGGTACCCTTGTCTAAATTGACAAGGT
pEC-A2-F	AGGAGATATACCATGGGATCCATGGGAACTAAAAATGTAAATG
pEC-A2-R	AAAATACAGGTTTTCGGTACCTAGTGTCTCTTGCTTCGTTT
pEC-A2-CBD-F	AGGAGATATACCATGGGATCCATGGGAACTAAAAATGTAAATG
pEC-A2-CBD-R	AAAATACAGGTTTTCGGTACCCTTGTCTAAATTGACAAGGT
pEC-CHAP-F	AGGAGATATACCATGGGATCCATGGTCTCATACATAGATTT
pEC-CHAP-R	AAAATACAGGTTTTCGGTACCAGAGTAAATGTCTCCATTTAC
pEC-CHAP-A2-F	AGGAGATATACCATGGGATCCATGGTCTCATACATAGATTT
pEC-CHAP-A2-R	AAAATACAGGTTTTCGGTACCTAGTGTCTCTTGCTTCGTTT
pEG-CHAP-F	GGAGATATACATATGGGATCCATGGTCTCATACATAGATTT
pEG-CHAP-R	GAAGTACAGGTTTTCGGTACCAGAGTAAATGTCTCCATTTAC
pEG-A2-F	GGAGATATACATATGGGATCCATGGGAACTAAAAATGTAAATG
pEG-A2-R	GAAGTACAGGTTTTCGGTACCTAGTGTCTCTTGCTTCGTTT
pEG-CBD-F	GGAGATATACATATGGGATCCACGGCATCTAGCCAACCAAA
pEG-CBD-R	GAAGTACAGGTTTTCGGTACCCTTGTCTAAATTGACAAGGT

## Sheet: strains
Table S1:List of Strains
Strains	Isolation City	Isolation source
S. uberis SX5-2	Datong, Shanxi	Mastitic Cow Milk
S. uberis HB19-2	Xingtai, Hebei	Mastitic Cow Milk
S. uberis SD7	Dezhou, Shandong	Mastitic Cow Milk
S. uberis SD22	Dezhou, Shandong	Mastitic Cow Milk
S. uberis SD2-1	Dezhou, Shandong	Mastitic Cow Milk
S. uberis SD25	Dezhou, Shandong	Mastitic Cow Milk
S. uberis HB-4	Xingtai, Hebei	Mastitic Cow Milk
S. pyogenes ATCC12344		obtained from Beina Chuanglian Biotechnology Institute (BNCC, Beijing, China)
S. pyogenes SpyDs003	Linyi, Shandong	Linyi Dongshan Hospital
S. pyogenes SpyDs004	Linyi, Shandong	Linyi Dongshan Hospital
S. pyogenes SpyDs005	Linyi, Shandong	Linyi Dongshan Hospital
S. agalactiae H-11-1	Zhangjiakou, Hebei	Mastitic Cow Milk
S. agalactiae sgcDS001	Linyi, Shandong	Linyi Dongshan Hospital
S. dysgalactiae lu24	Dezhou, Shandong	Mastitic Cow Milk
S. dysgalactiae 4-4	Wuwei, Gansu	Mastitic Cow Milk
S. dysgalactiae SD5-1	Dezhou, Shandong	Mastitic Cow Milk
